# Supplementary material for: Associative Conditioning Is a Robust Systemic Behavior in Unicellular Organisms: An Interspecies Comparison
Source: Front Microbiol. 2021 Jul 19;12:707086. doi: 10.3389/fmicb.2021.707086 (PMC8327096; doi:10.3389/fmicb.2021.707086)
Supplement: Supplementary file 6 [file Table_1.XLSX]

## Sheet: Supplemental Table
Organism	Experiment	N	Displacement cosine (median/IQ)	Successfully responding (%)
A. proteus	Galvanotaxis	71	0.984/0.07	96% to (-)
	Chemotaxis	68	-0.791566	76% to P
	Induction	155	0.045/1.54	49% to P (+)
	Conditioning	76	-0.823529	75% to (+)
M. leningradensis	Galvanotaxis	58	0.994/0.02	97% to (-)
	Chemotaxis	82	-0.713043	76% to P
	Induction	134	-0.116959	55% to P (+)
	Conditioning	65	-2.01778	82% to (+)
A. borokensis	Galvanotaxis	52	0.97/0.10	94% to (-)
	Chemotaxis	82	-0.702222	73% to P
	Induction	169	-0.19645	60% to P (+)
	Conditioning	76	-1.5339	79% to (+)
